# Supplementary material for: The Utility of Efavirenz-based Prophylaxis Against HIV Infection. A Systems Pharmacological Analysis
Source: Front Pharmacol. 2019 Mar 13;10:199. doi: 10.3389/fphar.2019.00199 (PMC6424904; doi:10.3389/fphar.2019.00199)
Supplement: Supplementary Table 2 — The table shows the considered single nucleotide polymorphisms associated with EFV metabolism and how they were modeled to affect efavirenz apparent oral clearance in the population pharmacokinetic model. [file Table_1.XLSX]

## Sheet: virtualPatients
virtual patient ID	CL_ss[l/h]	V[l]	k_a[1/h]
1	8.0407	206.2	0.6
2	12.474	255.42	0.6
3	22.281	191.44	0.6
4	9.4877	189.55	0.6
5	6.8003	240.36	0.6
6	17.792	282.77	0.6
7	15.758	224.29	0.6
8	10.163	255.79	0.6
9	15.666	249.63	0.6
10	8.9177	311.85	0.6
11	13.15	295.71	0.6
12	8.6516	286.35	0.6
13	7.9641	252.56	0.6
14	18.742	220.89	0.6
15	6.134	213.02	0.6
16	15.071	251.22	0.6
17	9.6955	217.66	0.6
18	6.5444	274.56	0.6
19	8.477	204.06	0.6
20	10.441	259.81	0.6
21	2.4112	224.01	0.6
22	8.7461	319.54	0.6
23	11.312	262.92	0.6
24	12.773	288.48	0.6
25	18.822	170.37	0.6
26	10.754	257.65	0.6
27	8.7073	243.26	0.6
28	23.208	289.68	0.6
29	15.464	280.39	0.6
30	6.8946	310.18	0.6
31	10.006	291.69	0.6
32	19.431	296.11	0.6
33	9.6057	367.54	0.6
34	6.8576	192.44	0.6
35	11.489	184.28	0.6
36	33.616	285.41	0.6
37	15.371	257.81	0.6
38	29.843	329.86	0.6
39	5.0694	254.91	0.6
40	6.3235	221.7	0.6
41	16.486	214.34	0.6
42	17.972	310.01	0.6
43	17.322	281.4	0.6
44	6.1692	281.92	0.6
45	10.384	231.52	0.6
46	6.2753	322.93	0.6
47	6.1459	222.64	0.6
48	13.117	382.98	0.6
49	4.0226	173.03	0.6
50	11.267	268.56	0.6
51	11.65	242.74	0.6
52	5.6366	168.43	0.6
53	14.615	290.67	0.6
54	11.263	232.03	0.6
55	11.452	232.48	0.6
56	7.1316	240.29	0.6
57	15.691	268.57	0.6
58	17.542	335.37	0.6
59	4.4195	306.28	0.6
60	18.44	287.36	0.6
61	8.0065	247.47	0.6
62	13.461	351.15	0.6
63	9.8859	309.75	0.6
64	12.651	297.64	0.6
65	14.047	334.43	0.6
66	7.2462	208.92	0.6
67	12.108	310.76	0.6
68	7.3576	185.08	0.6
69	11.638	314.88	0.6
70	18.037	266.34	0.6
71	13.48	355.56	0.6
72	11.028	332.68	0.6
73	12.052	316.57	0.6
74	8.6175	335.01	0.6
75	9.5652	282.06	0.6
76	11.403	333.43	0.6
77	4.67	280.46	0.6
78	13.227	286.36	0.6
79	11.858	391.98	0.6
80	7.0544	330.11	0.6
81	5.0421	278.9	0.6
82	6.6852	331.98	0.6
83	7.995	328.27	0.6
84	7.2404	321.33	0.6
85	7.3269	246.69	0.6
86	5.4045	182.18	0.6
87	11.02	178.69	0.6
88	11.853	232.63	0.6
89	14.222	251.07	0.6
90	15.011	281.11	0.6
91	7.3398	254.98	0.6
92	3.9084	185.08	0.6
93	11.452	304.9	0.6
94	5.2373	318.11	0.6
95	9.5242	205.38	0.6
96	13.249	203.73	0.6
97	3.132	243.67	0.6
98	8.7715	335.68	0.6
99	10.186	354.4	0.6
100	8.8156	332.66	0.6
101	6.3491	225.14	0.6
102	11.345	294.99	0.6
103	5.3308	207.19	0.6
104	19.592	279.76	0.6
105	14.054	284.77	0.6
106	9.5318	248.93	0.6
107	8.6676	202.84	0.6
108	4.3688	253.28	0.6
109	9.5525	164.38	0.6
110	3.5989	272.14	0.6
111	9.4414	244.05	0.6
112	11.785	326.97	0.6
113	7.2468	172.69	0.6
114	6.4046	335.4	0.6
115	12.383	286.57	0.6
116	5.574	178.15	0.6
117	7.3923	182.5	0.6
118	9.2078	351.42	0.6
119	6.0192	315.33	0.6
120	5.7435	199.98	0.6
121	15.015	346.45	0.6
122	5.1589	288.82	0.6
123	7.213	240.73	0.6
124	6.6828	235.65	0.6
125	3.8333	214.2	0.6
126	5.5345	244.73	0.6
127	16.442	294.79	0.6
128	5.6986	343.59	0.6
129	8.1821	240.43	0.6
130	10.41	348.84	0.6
131	12.312	256.42	0.6
132	11.383	169.9	0.6
133	7.6152	307.02	0.6
134	12.123	284.08	0.6
135	8.832	294.99	0.6
136	7.2611	241.05	0.6
137	2.1837	221.09	0.6
138	13.993	300.22	0.6
139	3.3234	194.75	0.6
140	6.304	240.95	0.6
141	4.8042	162.53	0.6
142	7.4113	268.6	0.6
143	15.712	330.44	0.6
144	6.0563	266.79	0.6
145	3.7627	200.65	0.6
146	3.8546	236.16	0.6
147	13.062	263.37	0.6
148	12.722	235.28	0.6
149	23.43	271.51	0.6
150	6.0124	208.24	0.6
151	5.7033	180.3	0.6
152	6.8546	182.97	0.6
153	13.368	307.09	0.6
154	25.576	372.34	0.6
155	3.5467	254.6	0.6
156	11.614	320.51	0.6
157	10.336	306.02	0.6
158	6.7961	233.97	0.6
159	10.259	293.58	0.6
160	3.5573	228.16	0.6
161	6.3141	232.6	0.6
162	9.4909	221.55	0.6
163	5.0701	211.97	0.6
164	4.1302	211.82	0.6
165	5.5558	276.85	0.6
166	3.2693	246.37	0.6
167	3.1398	337.64	0.6
168	9.5432	295.26	0.6
169	2.4712	282.41	0.6
170	2.2323	197.14	0.6
171	2.9574	273.9	0.6
172	4.162	202.54	0.6
173	4.6752	191.31	0.6
174	5.5596	322.57	0.6
175	4.3175	225.64	0.6
176	2.0857	239.97	0.6
177	4.9766	423.74	0.6
178	1.9135	183.04	0.6
179	4.2989	354.49	0.6
180	3.5502	184.94	0.6
181	4.066	272.19	0.6
182	5.0876	356.49	0.6
183	5.8841	283.42	0.6
184	8.7397	271.5	0.6
185	10.752	202.14	0.6
186	8.1883	396.66	0.6
187	10.166	259.86	0.6
188	3.2734	171.96	0.6
189	10.352	411.36	0.6
190	15.72	266.34	0.6
191	6.518	240.42	0.6
192	6.9968	348.67	0.6
193	19.664	193.85	0.6
194	14.633	240.34	0.6
195	9.3665	290.33	0.6
196	6.7909	207.21	0.6
197	16.623	282.45	0.6
198	11.801	331.61	0.6
199	7.1704	287.82	0.6
200	12.119	267.29	0.6
201	16.821	327.87	0.6
202	11.91	231.01	0.6
203	15.768	267.68	0.6
204	16.183	261.4	0.6
205	7.353	329.17	0.6
206	11.881	290.01	0.6
207	17.486	292.46	0.6
208	15.171	382.06	0.6
209	10.758	264.51	0.6
210	5.2448	230.78	0.6
211	9.7194	223.37	0.6
212	7.3279	223.76	0.6
213	7.0478	199.01	0.6
214	8.7258	288.85	0.6
215	5.7799	197.21	0.6
216	7.6776	243.06	0.6
217	12.972	199.23	0.6
218	9.0288	244.04	0.6
219	15.928	313.85	0.6
220	7.8552	273.74	0.6
221	8.3137	202.89	0.6
222	7.8372	278.2	0.6
223	12.15	256.41	0.6
224	12.789	196.1	0.6
225	10.95	344.72	0.6
226	5.2255	229.56	0.6
227	13.34	249.16	0.6
228	10.165	243.57	0.6
229	6.7478	238.88	0.6
230	8.2	259.43	0.6
231	12.211	185.21	0.6
232	7.5071	342.62	0.6
233	14.529	313.82	0.6
234	5.341	313.87	0.6
235	14.921	199.66	0.6
236	14.398	202.67	0.6
237	8.4861	358.4	0.6
238	8.3792	306.58	0.6
239	16.282	320.36	0.6
240	14.438	194.25	0.6
241	15.203	251.87	0.6
242	15.348	304.58	0.6
243	16.539	327.1	0.6
244	18.485	270.45	0.6
245	22.245	316.19	0.6
246	4.8396	194.33	0.6
247	9.0884	308.92	0.6
248	8.3031	322.43	0.6
249	11.122	219.13	0.6
250	8.3391	295.16	0.6
251	11.962	191.34	0.6
252	15.26	295.05	0.6
253	15.02	203.06	0.6
254	14.477	288.31	0.6
255	9.2497	239.81	0.6
256	25.828	366.49	0.6
257	6.8445	260.52	0.6
258	12.544	262.48	0.6
259	11.57	288.64	0.6
260	14.484	184.96	0.6
261	30.408	337.62	0.6
262	18.224	282.97	0.6
263	6.1493	252.91	0.6
264	9.153	247.79	0.6
265	17.687	341.3	0.6
266	11.039	225.16	0.6
267	6.7947	270.01	0.6
268	13.989	325.68	0.6
269	17.84	299.87	0.6
270	10.505	339.1	0.6
271	8.5861	282.77	0.6
272	22.811	219.58	0.6
273	11.251	299.31	0.6
274	11.568	306.32	0.6
275	3.7365	198.43	0.6
276	6.3709	288.73	0.6
277	3.0255	248.53	0.6
278	15.105	304.87	0.6
279	8.3623	224.3	0.6
280	18.035	272.33	0.6
281	6.8794	314.76	0.6
282	7.1194	333.85	0.6
283	6.7728	253.24	0.6
284	3.6993	246.04	0.6
285	5.3069	293.69	0.6
286	8.0172	171.98	0.6
287	4.1495	269.15	0.6
288	7.0166	201.38	0.6
289	15.246	296.48	0.6
290	3.1818	263.55	0.6
291	13.286	264.2	0.6
292	4.6704	179.83	0.6
293	11.936	269.11	0.6
294	7.5216	278.89	0.6
295	15.929	231.21	0.6
296	14.065	249.24	0.6
297	6.0434	267.99	0.6
298	4.3453	182.81	0.6
299	11.722	363.76	0.6
300	6.0719	190.84	0.6
301	8.5412	256.72	0.6
302	12.606	178.66	0.6
303	7.945	275.51	0.6
304	7.2908	275.48	0.6
305	15.664	245.04	0.6
306	8.5797	360.1	0.6
307	6.1702	247.6	0.6
308	5.7033	231.26	0.6
309	4.1542	208.42	0.6
310	24.781	306.43	0.6
311	10.641	292.53	0.6
312	21.129	403.62	0.6
313	8.6193	246.08	0.6
314	11.379	257.42	0.6
315	8.312	300.53	0.6
316	8.7631	276.09	0.6
317	7.8983	260.16	0.6
318	8.4486	329.43	0.6
319	10.021	303.42	0.6
320	8.256	255.14	0.6
321	10.507	187.94	0.6
322	4.4079	191.35	0.6
323	10.532	305.98	0.6
324	6.5794	301.21	0.6
325	12.212	285.51	0.6
326	16.44	261.17	0.6
327	13.317	344.24	0.6
328	6.2091	238.28	0.6
329	10.358	260.25	0.6
330	8.0485	332.06	0.6
331	8.4714	280.27	0.6
332	5.5023	306.46	0.6
333	13.809	215.51	0.6
334	8.2278	290.22	0.6
335	12.038	331.97	0.6
336	14.401	271.56	0.6
337	8.4564	268.36	0.6
338	8.7404	304.66	0.6
339	15.888	296.23	0.6
340	10.781	333.6	0.6
341	27.137	326.26	0.6
342	5.1984	187.32	0.6
343	16.207	230.58	0.6
344	11.78	175.2	0.6
345	3.0554	228.82	0.6
346	8.7945	218.92	0.6
347	7.0774	217.52	0.6
348	6.0283	261.62	0.6
349	8.1044	304.58	0.6
350	5.3856	291.4	0.6
351	4.8325	172.46	0.6
352	8.9667	301.74	0.6
353	13.248	311.68	0.6
354	9.3548	271.32	0.6
355	15.114	295.75	0.6
356	8.9542	315.83	0.6
357	9.4092	192.73	0.6
358	15.671	314.32	0.6
359	6.1666	243.37	0.6
360	7.5189	215.09	0.6
361	6.2666	219.35	0.6
362	11.462	326.1	0.6
363	3.6351	231.93	0.6
364	4.6933	194.26	0.6
365	2.5518	311.65	0.6
366	1.7801	279.45	0.6
367	6.5324	290.27	0.6
368	3.6537	376.81	0.6
369	3.2057	256.88	0.6
370	2.3909	296.57	0.6
371	2.499	266.59	0.6
372	8.3847	310.29	0.6
373	1.4983	172.91	0.6
374	1.8536	187.47	0.6
375	1.7087	249.27	0.6
376	5.4971	336.83	0.6
377	5.9985	327.09	0.6
378	1.2357	231.14	0.6
379	3.281	233.65	0.6
380	1.7658	247.44	0.6
381	4.1466	272.23	0.6
382	2.77	348.9	0.6
383	3.4348	225.1	0.6
384	3.3694	301.82	0.6
385	6.166	328.59	0.6
386	12.016	298.33	0.6
387	5.3207	225.12	0.6
388	15.535	266.26	0.6
389	6.3544	200.79	0.6
390	6.4139	379.12	0.6
391	4.0947	187.98	0.6
392	9.2056	250.01	0.6
393	7.7343	248.23	0.6
394	13.677	246.36	0.6
395	8.4893	204.94	0.6
396	6.9055	323.49	0.6
397	6.4181	268.45	0.6
398	6.6999	283.54	0.6
399	16.262	420.2	0.6
400	10.016	238.89	0.6
401	23.415	447.92	0.6
402	12.231	205.7	0.6
403	5.5013	288.47	0.6
404	11.801	243.4	0.6
405	12.238	291.51	0.6
406	10.743	238.99	0.6
407	17.505	212.77	0.6
408	21.948	262.34	0.6
409	8.1892	254.23	0.6
410	5.8444	275.1	0.6
411	14.306	271.48	0.6
412	14.647	236.38	0.6
413	24.768	296.6	0.6
414	13.757	224.29	0.6
415	8.5757	223.89	0.6
416	17.209	300.94	0.6
417	18.481	233.94	0.6
418	6.8717	214.81	0.6
419	10.93	325.64	0.6
420	10.942	221.58	0.6
421	19.048	236.23	0.6
422	8.24	264.12	0.6
423	11.538	250.1	0.6
424	13.418	283.98	0.6
425	7.9309	387.14	0.6
426	8.9565	286.94	0.6
427	17.75	229.04	0.6
428	25.861	277.07	0.6
429	13.149	230.33	0.6
430	7.8014	234.49	0.6
431	36.453	345.5	0.6
432	10.353	253.65	0.6
433	3.9849	189.54	0.6
434	14.41	232.7	0.6
435	11.568	333.87	0.6
436	18.34	208.6	0.6
437	7.1137	307.39	0.6
438	7.7862	285.59	0.6
439	23.731	294.2	0.6
440	2.8412	247.05	0.6
441	7.3203	201.7	0.6
442	6.8518	165.78	0.6
443	15.975	394.52	0.6
444	13.809	324.96	0.6
445	7.8314	309.84	0.6
446	10.998	279.46	0.6
447	7.7591	214.08	0.6
448	9.581	246.34	0.6
449	24.522	359	0.6
450	11.464	266.63	0.6
451	6.4009	221.27	0.6
452	19.204	328.48	0.6
453	7.8876	283.26	0.6
454	9.4132	291.97	0.6
455	10.006	212.17	0.6
456	9.7341	318.68	0.6
457	4.6226	173.24	0.6
458	11.393	289.9	0.6
459	9.6217	260.43	0.6
460	12.221	251.32	0.6
461	4.8037	223.2	0.6
462	13.283	232.63	0.6
463	13.381	181.71	0.6
464	10.249	268.41	0.6
465	6.9668	210.95	0.6
466	12.206	319.16	0.6
467	12.623	268.27	0.6
468	8.2729	251.07	0.6
469	17.678	345.59	0.6
470	5.6149	242	0.6
471	13.401	227	0.6
472	18.681	296.37	0.6
473	7.1457	219.64	0.6
474	5.8517	267.85	0.6
475	6.0187	284.08	0.6
476	4.0205	291.18	0.6
477	3.0673	210.56	0.6
478	6.5819	237.48	0.6
479	8.4946	297.81	0.6
480	10.405	270.77	0.6
481	8.9383	354.32	0.6
482	5.5957	242.03	0.6
483	14.634	289.85	0.6
484	5.6715	192.19	0.6
485	5.9241	184.49	0.6
486	3.9767	204.64	0.6
487	4.3803	313.44	0.6
488	11.11	296.7	0.6
489	6.5375	252.42	0.6
490	9.9234	264.39	0.6
491	7.9424	364.47	0.6
492	10.024	276.5	0.6
493	5.7307	239.18	0.6
494	4.0375	276.37	0.6
495	5.2588	306.54	0.6
496	12.716	248.51	0.6
497	6.8519	320.31	0.6
498	11.173	355.07	0.6
499	11.517	331.29	0.6
500	7.3749	228.04	0.6
501	4.3522	232.62	0.6
502	14.526	288.76	0.6
503	9.6701	318.4	0.6
504	9.9514	251.6	0.6
505	7.2603	299.94	0.6
506	4.8562	182.08	0.6
507	7.9982	352.84	0.6
508	6.9163	305.56	0.6
509	5.2548	262.57	0.6
510	4.7815	262.13	0.6
511	11.226	260.84	0.6
512	18.236	237.01	0.6
513	10.925	277.14	0.6
514	7.7785	255.4	0.6
515	8.0917	262.52	0.6
516	9.3353	383.28	0.6
517	7.4085	236.72	0.6
518	9.9352	342.64	0.6
519	19.766	283.37	0.6
520	8.0925	297.04	0.6
521	10.907	328.08	0.6
522	8.9639	324.86	0.6
523	10.924	418.85	0.6
524	7.1674	200.43	0.6
525	14.634	247.52	0.6
526	7.1206	249.52	0.6
527	14.614	345.35	0.6
528	10.671	224.78	0.6
529	6.6878	208.32	0.6
530	16.802	332.9	0.6
531	7.6048	315.25	0.6
532	10.873	342.49	0.6
533	4.3655	261.1	0.6
534	5.1983	242.34	0.6
535	3.8532	302.42	0.6
536	10.85	289.95	0.6
537	24.336	319.5	0.6
538	15.311	387.85	0.6
539	9.4459	286.91	0.6
540	7.0027	292.17	0.6
541	3.5251	341.59	0.6
542	11.779	275.18	0.6
543	2.7883	222.38	0.6
544	18.366	248.46	0.6
545	3.5951	276.82	0.6
546	7.9724	225.85	0.6
547	3.4211	358.92	0.6
548	6.712	286.77	0.6
549	5.5476	297.22	0.6
550	12.607	224.4	0.6
551	3.2978	289.35	0.6
552	19.257	307.37	0.6
553	11.418	379.84	0.6
554	8.9242	260.34	0.6
555	10.467	280.39	0.6
556	7.4311	289.13	0.6
557	7.3446	272.04	0.6
558	11.522	249.56	0.6
559	7.5954	284.07	0.6
560	7.9934	297.5	0.6
561	14.83	238.24	0.6
562	10.938	280.79	0.6
563	2.6228	217.31	0.6
564	5.0174	236.29	0.6
565	10.031	369.05	0.6
566	2.4891	272.06	0.6
567	0.75922	280.19	0.6
568	6.5746	264.79	0.6
569	7.014	322.67	0.6
570	2.0233	183.93	0.6
571	3.5212	271.59	0.6
572	2.086	287.58	0.6
573	10.09	439.76	0.6
574	4.2984	233.79	0.6
575	3.8673	262.77	0.6
576	3.292	170.84	0.6
577	3.0511	309.23	0.6
578	4.7537	226.39	0.6
579	3.7428	292.25	0.6
580	3.7332	333.09	0.6
581	5.9372	269.84	0.6
582	6.5424	251.47	0.6
583	4.5189	206.15	0.6
584	12.066	329.5	0.6
585	14.459	163.71	0.6
586	11.21	250.54	0.6
587	9.3961	299.02	0.6
588	5.3827	217.12	0.6
589	5.607	211.73	0.6
590	5.6605	263.19	0.6
591	12.132	308.63	0.6
592	13.355	190.82	0.6
593	11.743	241.94	0.6
594	8.5861	265.89	0.6
595	3.2765	221.64	0.6
596	11.949	292.18	0.6
597	5.4802	312.37	0.6
598	9.5097	314.59	0.6
599	5.1175	179.41	0.6
600	22.137	284.08	0.6
601	23.835	342.16	0.6
602	16.93	314.16	0.6
603	17.968	232.62	0.6
604	9.153	288.06	0.6
605	17.002	264.98	0.6
606	12.618	285.25	0.6
607	17.319	227.94	0.6
608	6.9982	328.33	0.6
609	8.6715	252.79	0.6
610	6.1897	234.41	0.6
611	16.079	292.1	0.6
612	12.631	238.49	0.6
613	12.867	205.85	0.6
614	4.5938	222.05	0.6
615	13.401	224.73	0.6
616	8.9715	225.03	0.6
617	8.1638	325.58	0.6
618	18.034	259.84	0.6
619	10.941	310.7	0.6
620	11.049	222.34	0.6
621	11.289	213.62	0.6
622	11.466	291	0.6
623	14.336	349.1	0.6
624	23.251	276.41	0.6
625	9.8607	261.41	0.6
626	10.489	239.75	0.6
627	11.664	289.05	0.6
628	13.405	309.61	0.6
629	14.951	328.71	0.6
630	12.684	330.59	0.6
631	5.2139	235.95	0.6
632	18.906	295.08	0.6
633	8.5866	224.95	0.6
634	16.748	236.72	0.6
635	8.6009	253.13	0.6
636	24.409	314.73	0.6
637	16.022	276.4	0.6
638	5.5343	309.57	0.6
639	10.903	337.67	0.6
640	9.4689	223.1	0.6
641	37.626	371.39	0.6
642	9.7764	170.54	0.6
643	16.027	309.7	0.6
644	4.6737	166.87	0.6
645	7.4124	270.16	0.6
646	10.662	309.72	0.6
647	13.383	249.03	0.6
648	11.212	254.1	0.6
649	10.479	236.36	0.6
650	9.7753	203.2	0.6
651	11.708	243.91	0.6
652	8.2402	237.88	0.6
653	5.4777	257.08	0.6
654	6.665	280.05	0.6
655	12.329	247.26	0.6
656	11.92	289.83	0.6
657	12.481	252.54	0.6
658	23.793	243.93	0.6
659	19.633	328.36	0.6
660	8.2946	291.82	0.6
661	7.1741	273.61	0.6
662	8.7757	247.38	0.6
663	27.248	333.56	0.6
664	12.746	277.39	0.6
665	16.844	284.28	0.6
666	8.0908	184.66	0.6
667	8.5973	325.68	0.6
668	5.073	250.47	0.6
669	7.9843	211.82	0.6
670	9.028	275.49	0.6
671	9.7507	324.39	0.6
672	15.98	306.21	0.6
673	21.51	305.62	0.6
674	6.9889	259.63	0.6
675	9.0175	164.56	0.6
676	18.559	352.58	0.6
677	3.1277	281.14	0.6
678	17.685	201.64	0.6
679	13.97	229.51	0.6
680	12.872	225.6	0.6
681	10.044	275.52	0.6
682	6.8917	285.46	0.6
683	7.4653	232.37	0.6
684	19.046	385.79	0.6
685	11.409	355.68	0.6
686	18.621	352.29	0.6
687	12.964	218.77	0.6
688	23.145	408.65	0.6
689	12.171	271.41	0.6
690	9.4249	319.28	0.6
691	13.536	307.74	0.6
692	9.4256	219.77	0.6
693	8.1879	162.24	0.6
694	8.6928	222.02	0.6
695	5.6019	312.74	0.6
696	11.231	205.8	0.6
697	10.02	357.49	0.6
698	13.245	317.13	0.6
699	15.685	283.12	0.6
700	10.96	227.84	0.6
701	7.6847	206.8	0.6
702	17.501	300.6	0.6
703	8.1364	285.77	0.6
704	6.0336	272.74	0.6
705	9.2359	225.23	0.6
706	15.65	280.85	0.6
707	6.8086	213.98	0.6
708	4.917	260.09	0.6
709	9.7794	322.12	0.6
710	8.5584	196.64	0.6
711	20.871	294.24	0.6
712	15.445	310.56	0.6
713	4.0791	243.69	0.6
714	7.938	226.82	0.6
715	19.885	408.16	0.6
716	12.236	286.74	0.6
717	11.011	221.76	0.6
718	4.7913	164.79	0.6
719	6.4456	315.25	0.6
720	8.3972	315.07	0.6
721	7.9493	221.77	0.6
722	13.69	330.61	0.6
723	6.2608	199.33	0.6
724	4.8271	324.6	0.6
725	19.307	309.59	0.6
726	11.638	226.51	0.6
727	9.1113	326.82	0.6
728	11.57	211.34	0.6
729	2.6075	213.29	0.6
730	12.165	332.37	0.6
731	7.6021	216.97	0.6
732	7.5316	186.61	0.6
733	11.171	277.8	0.6
734	16.608	286.97	0.6
735	6.7354	309.88	0.6
736	20.742	335.89	0.6
737	17.959	231.69	0.6
738	11.318	266.11	0.6
739	4.5005	203.79	0.6
740	10.823	239.93	0.6
741	2.4896	207.29	0.6
742	7.0129	293.5	0.6
743	10.215	227.86	0.6
744	7.0748	224	0.6
745	28.872	244.39	0.6
746	5.1346	212.49	0.6
747	5.8172	228.02	0.6
748	5.3754	241.37	0.6
749	12.336	191.59	0.6
750	4.8605	276.71	0.6
751	7.99	219.26	0.6
752	10.651	327.69	0.6
753	6.7773	309.34	0.6
754	7.2053	159.55	0.6
755	5.2926	244.73	0.6
756	12.24	253.46	0.6
757	2.4907	363.04	0.6
758	3.5625	171.92	0.6
759	9.5932	316.88	0.6
760	5.203	254.69	0.6
761	11.46	294.01	0.6
762	10.49	260.31	0.6
763	8.6072	418.39	0.6
764	3.3459	182.48	0.6
765	6.4737	276.42	0.6
766	1.8918	329.88	0.6
767	1.8344	250.71	0.6
768	2.4226	219.9	0.6
769	1.7041	252.3	0.6
770	3.5696	198.95	0.6
771	4.1364	251.13	0.6
772	4.128	272.78	0.6
773	2.6185	259.23	0.6
774	5.4813	298.29	0.6
775	7.8009	351.16	0.6
776	2.4898	264.28	0.6
777	2.2183	273.91	0.6
778	7.7834	277.4	0.6
779	2.6037	206.14	0.6
780	3.3388	269.23	0.6
781	2.3814	239.35	0.6
782	4.9216	228.63	0.6
783	5.1991	223.82	0.6
784	4.6462	231.35	0.6
785	11.132	325.36	0.6
786	4.9231	282.48	0.6
787	9.3606	270.86	0.6
788	10.787	307.67	0.6
789	9.8841	250	0.6
790	8.3893	254.53	0.6
791	4.9959	266.75	0.6
792	10.399	207.72	0.6
793	9.2822	194.18	0.6
794	5.1624	163.85	0.6
795	4.5574	162.96	0.6
796	16.599	186.35	0.6
797	6.9689	212.24	0.6
798	16.121	337.48	0.6
799	5.1034	186.5	0.6
800	3.2861	343.45	0.6
801	11.677	173.63	0.6
802	9.8843	236.66	0.6
803	10.577	231.76	0.6
804	35.016	312.75	0.6
805	13.449	213.16	0.6
806	8.9183	280.99	0.6
807	8.9593	301.11	0.6
808	17.024	289.42	0.6
809	9.512	268.55	0.6
810	7.3421	227.22	0.6
811	9.8056	235.49	0.6
812	10.292	250.68	0.6
813	13.71	170.91	0.6
814	12.733	315.72	0.6
815	9.4699	264.6	0.6
816	9.9153	199.62	0.6
817	11.385	295	0.6
818	11.63	211.62	0.6
819	17.827	248.98	0.6
820	12.508	179.36	0.6
821	9.1383	372.57	0.6
822	8.2448	220.53	0.6
823	10.437	331.41	0.6
824	10.043	228.81	0.6
825	11.314	232.71	0.6
826	21.889	292.53	0.6
827	21.672	227.72	0.6
828	6.4767	257.61	0.6
829	11.581	256.13	0.6
830	19.156	388	0.6
831	16.562	252.79	0.6
832	14.207	249.72	0.6
833	14.404	283.53	0.6
834	13.333	248.31	0.6
835	9.7688	326.74	0.6
836	11.883	203.6	0.6
837	11.519	265.76	0.6
838	22.967	341.4	0.6
839	12.942	166.02	0.6
840	20.224	320.21	0.6
841	19.527	289.72	0.6
842	16.957	282.91	0.6
843	11.623	276.22	0.6
844	14.026	280.25	0.6
845	13.364	318.55	0.6
846	11.723	315.89	0.6
847	24.319	333.6	0.6
848	12.359	209.59	0.6
849	13.905	358.18	0.6
850	12.391	213.59	0.6
851	20.336	280.36	0.6
852	15.246	303.82	0.6
853	22.495	339.44	0.6
854	12.694	296.61	0.6
855	9.6738	279.32	0.6
856	9.2796	250.04	0.6
857	13.547	227.29	0.6
858	9.3431	297.1	0.6
859	7.8875	281.34	0.6
860	10.061	251.6	0.6
861	7.9254	321.11	0.6
862	10.137	225.2	0.6
863	8.1644	264.64	0.6
864	12.848	252.38	0.6
865	12.2	223.07	0.6
866	24.515	307.86	0.6
867	14.522	250.46	0.6
868	6.132	170.41	0.6
869	14.073	271	0.6
870	21.57	259.75	0.6
871	11.914	377.17	0.6
872	12.662	269.24	0.6
873	5.3229	199.74	0.6
874	7.6539	256.23	0.6
875	3.2769	272.27	0.6
876	9.8403	236.32	0.6
877	2.1209	282.35	0.6
878	9.6525	314.31	0.6
879	5.7219	285.7	0.6
880	12.03	161.27	0.6
881	10.69	263.26	0.6
882	10.136	272	0.6
883	14.536	170.3	0.6
884	10.945	305.22	0.6
885	3.5282	274.27	0.6
886	3.3142	214.3	0.6
887	6.3047	272.36	0.6
888	8.2945	293.28	0.6
889	10.233	205.53	0.6
890	4.9799	316.14	0.6
891	6.1397	253.67	0.6
892	10.422	291.76	0.6
893	6.47	196.54	0.6
894	9.7608	237.82	0.6
895	3.2376	207.39	0.6
896	15.862	309.19	0.6
897	9.3443	303.76	0.6
898	10.339	303.11	0.6
899	4.8552	369.69	0.6
900	8.3012	233.2	0.6
901	4.3203	203.76	0.6
902	6.4937	180.56	0.6
903	13.594	289.91	0.6
904	7.4093	261.25	0.6
905	6.2219	162.87	0.6
906	6.6222	260.33	0.6
907	12.348	293.94	0.6
908	9.8334	239.89	0.6
909	9.0777	283.49	0.6
910	5.2171	250.2	0.6
911	6.4741	276.05	0.6
912	3.7525	172.67	0.6
913	5.6668	303.57	0.6
914	8.0277	258.96	0.6
915	4.1809	221.81	0.6
916	3.5193	244.25	0.6
917	24.474	346.9	0.6
918	9.486	289.58	0.6
919	6.0843	167.18	0.6
920	6.7188	264.21	0.6
921	9.9688	395.97	0.6
922	9.8528	278.96	0.6
923	9.774	208.89	0.6
924	8.2255	266.09	0.6
925	3.9456	202.72	0.6
926	14.775	271.87	0.6
927	22.618	292.35	0.6
928	6.8826	288.87	0.6
929	5.6136	261.32	0.6
930	11.238	221.15	0.6
931	10.677	254.61	0.6
932	7.8691	165.27	0.6
933	24.451	300.67	0.6
934	12.588	296.5	0.6
935	4.3822	231.05	0.6
936	10.268	251.69	0.6
937	14.693	251.21	0.6
938	15.19	285.08	0.6
939	3.9837	281.88	0.6
940	13.242	194.55	0.6
941	5.9932	167.17	0.6
942	16.002	317.6	0.6
943	4.9365	228.52	0.6
944	6.1351	237.11	0.6
945	4.4276	284.87	0.6
946	4.1932	323.98	0.6
947	8.2903	351.67	0.6
948	5.6576	247.6	0.6
949	2.7767	170.54	0.6
950	8.2576	279.38	0.6
951	5.1091	224.86	0.6
952	4.5827	169.34	0.6
953	11.868	326.35	0.6
954	5.3874	270.58	0.6
955	5.6558	286.73	0.6
956	8.8938	243.92	0.6
957	7.2553	235.34	0.6
958	7.2638	239.54	0.6
959	9.534	215.19	0.6
960	8.6489	285.33	0.6
961	4.7946	306.75	0.6
962	6.5926	242.46	0.6
963	2.8448	246.21	0.6
964	3.0341	262.16	0.6
965	5.6382	347.49	0.6
966	1.93	287.79	0.6
967	2.185	279.42	0.6
968	3.2631	226.49	0.6
969	8.4856	273.11	0.6
970	2.3497	214.81	0.6
971	4.2476	338.23	0.6
972	4.7439	322.65	0.6
973	3.8468	289.48	0.6
974	2.9881	249.35	0.6
975	2.9157	193.12	0.6
976	3.6894	265.75	0.6
977	2.1751	196.52	0.6
978	8.4513	402.35	0.6
979	6.9009	309.3	0.6
980	3.9039	290.52	0.6
981	6.0661	295.26	0.6
982	7.1404	200.48	0.6
983	2.3847	304.64	0.6
984	6.468	239.57	0.6
985	3.1701	215.68	0.6
986	8.5247	289.88	0.6
987	10.155	297.67	0.6
988	4.4594	267.86	0.6
989	6.4564	225.8	0.6
990	4.4804	223.38	0.6
991	8.5321	272.32	0.6
992	10.638	232.18	0.6
993	10.447	278.79	0.6
994	6.2972	272.72	0.6
995	5.3084	183.89	0.6
996	11.598	265.68	0.6
997	6.096	213.57	0.6
998	6.4517	201.51	0.6
999	7.4223	260.48	0.6
1000	12.958	301.86	0.6
